# Supplementary material for: Robust expansion of phylogeny for fast-growing genome sequence data
Source: PLoS Comput Biol. 2024 Feb 8;20(2):e1011871. doi: 10.1371/journal.pcbi.1011871 (PMC10898724; doi:10.1371/journal.pcbi.1011871)
Supplement: S1 Table — Tests were run on a server with 64 Intel Xeon Gold 6242 CPU cores and 1500 GB RAM for 10 repeated runs. The performance of TIPars and UShER were also compared on a general computer with 8 Intel Xeon Gold 6242 CPU cores. TIPars ran with JAVA setting -Xmx1G loaded with FASTA files. “Insertion time” indicates the time for the key step of searching for the best position to place or insert only a query sequence, while “total runtime” is the total time to run the program. EPA-ng insertion time data is not presented as its reporting of this time is limited to whole seconds and given as 0 in this case. MAPLE is a single-thread program indicating by 1 CPU core assigned. N/A indicates that data are not applicable. Total runtimes for the different programs consist of 1) TIPars: “insertion time” (IT) + I/O processing (I/O); 2) UShER: IT + I/O + ‘mutation-annotated tree’ computation; 3) EPA-ng: IT + I/O + likelihood weight ratio (LWR) computation; 4) RAPPAS: IT + I/O, 5) APPLES-2, IQTREE2 and PAGAN2: their total run times and 6) MAPLE: IT+I/O+‘substitution matrix’ (without topology refinement). * The run time for RAPPAS to compute its ‘pkDB’ database (3095.31 seconds on average) is not included in “Mean total run time”. (XLSX) [file pcbi.1011871.s006.xlsx]

## Sheet: Sheet1
S1 Table. Average run time and memory usage for inserting/placing 50 samples into the 16S 800-taxa reference tree.
Tools	CPU cores assigned	Mean insertion time (Seconds)	Mean total run time (Seconds)	Mean peak memory (GB）
TIPars	64	0.83	1.22	0.11
TIPars	8	0.36	0.69	0.07
UShER	64	0.47	0.65	0.02
UShER	8	1.87	2.08	0.01
EPA-ng	64	N/A	0.69	0.78
APPLES-2	64	N/A	0.97	0.06
IQ-TREE2	64	N/A	2.11	0.05
RAPPAS	64	N/A	7.55*	2.61
PAGAN2	64	N/A	40.54	0.5
MAPLE	1	61.15	67.4	1.07
Tests were run on a server with 64 Intel Xeon Gold 6242 CPU cores and 1500 GB RAM for 10 repeated runs. The performance of TIPars and UShER were also compared on a general computer with 8 Intel Xeon Gold 6242 CPU cores. TIPars ran with JAVA setting -Xmx1G loaded with FASTA files. “Insertion time” indicates the time for the key step of searching for the best position to place or insert only a quer…
