# Supplementary material for: Robust expansion of phylogeny for fast-growing genome sequence data
Source: PLoS Comput Biol. 2024 Feb 8;20(2):e1011871. doi: 10.1371/journal.pcbi.1011871 (PMC10898724; doi:10.1371/journal.pcbi.1011871)
Supplement: S2 Table — Tests were run on a server with 32 Intel Xeon Gold 6242 CPU cores for 10 repeated runs. TIPars took less than one day to insert 200k SARS-CoV-2 genome sequences into the 100k-taxa reference tree. (XLSX) [file pcbi.1011871.s007.xlsx]

## Sheet: Sheet1
S2 Table. Runtime and memory usage for multiple taxa insertion to the 100k-taxa reference tree.
Number of added samples	Runtime (HH:MM:SS)		Peak memory usage (GB)
	TIPars	UShER	TIPars	UShER
10k	00:22:37	00:10:54	3.1	0.22
20k	00:50:47	00:21:10	3.44	0.42
50k	02:41:17	01:10:58	4.5	1.39
100k	07:25:55	03:24:34	10.76	3.69
200k	21:23:51	09:35:10	17.49	6.72
Tests were run on a server with 32 Intel Xeon Gold 6242 CPU cores for 10 repeated runs. TIPars took less than one day to insert 200k SARS-CoV-2 genome sequences into the 100k-taxa reference tree.
