# Supplementary material for: Robust expansion of phylogeny for fast-growing genome sequence data
Source: PLoS Comput Biol. 2024 Feb 8;20(2):e1011871. doi: 10.1371/journal.pcbi.1011871 (PMC10898724; doi:10.1371/journal.pcbi.1011871)
Supplement: S3 Table — We estimated the run time and peak memory usage for the two preprocessing steps by TIPars. The first step of query sample alignment is necessary for all other alignment-based phylogenetic placement methods, e.g., UShER, EPA-ng, IQTREE-2 and APPLES-2. For the second step, once ancestral sequences have been reconstructed, they can be reused. Here we performed 10 runs of these two preprocessing steps: 1) aligning 100 SARS-CoV-2 samples to the reference hCoV-19/Wuhan/WIV04/2019|EPI_ISL_402124 using MAFFT (—addtotop); 2) inferring the ancestral sequences for the SARS2-100k dataset using PastML (ACCTRAN method) and present average times. Tests were run on a server with 64 or 8 Intel Xeon Gold 6242 CPU cores. (XLSX) [file pcbi.1011871.s008.xlsx]

## Sheet: Sheet1
S3 Table. Average run time and memory usage to align 100 query samples and to reconstruct ancestral sequence for the SARS2-100k dataset.
	Query sample alignment using MAFFT		Reconstruction of ancestral sequences using PastML
CPU cores	average run time (Seconds)	average peak memory (GB)	average run time (HH:MM:SS)	average peak memory (GB)
64	0.6	0.35	03:59:11	0.54
8	1	0.23	1 day, 1:27:07	0.46
We estimated the run time and peak memory usage for the two preprocessing steps by TIPars. The first step of query sample alignment is necessary for all other alignment-based phylogenetic placement methods, e.g., UShER, EPA-ng, IQTREE-2 and APPLES-2. For the second step, once ancestral sequences have been reconstructed, they can be reused. Here we performed 10 runs of these two preprocessing step…
