# Supplementary material for: Robust expansion of phylogeny for fast-growing genome sequence data
Source: PLoS Comput Biol. 2024 Feb 8;20(2):e1011871. doi: 10.1371/journal.pcbi.1011871 (PMC10898724; doi:10.1371/journal.pcbi.1011871)
Supplement: S4 Table — For the genetic distance calculations, random samples of 10% of the SARS-CoV-2 datasets were selected, while all sequences were included for the other datasets. (XLSX) [file pcbi.1011871.s009.xlsx]

## Sheet: Sheet1
S4 Table. Average pairwise genetic distance per site for each benchmark dataset.
Dataset	Number of sequences	Alignment length (bp)	Average pairwise genetic distance (substitutions per site)
SARS2-660k	659885	29891	0.00126
SARS2-100k	96020	30545	0.000757
16S	800	1432	0.209
H3N2	800	1698	0.033
NDV	235	15072	0.122
For the genetic distance calculations, random samples of 10% of the SARS-CoV-2 datasets were selected, while all sequences were included for the other datasets.
