# Supplementary material for: Robust expansion of phylogeny for fast-growing genome sequence data
Source: PLoS Comput Biol. 2024 Feb 8;20(2):e1011871. doi: 10.1371/journal.pcbi.1011871 (PMC10898724; doi:10.1371/journal.pcbi.1011871)
Supplement: S5 Table — (XLSX) [file pcbi.1011871.s010.xlsx]

## Sheet: Sheet1
S5 Table. IUPAC code substitution table for nucleotide sequence insertion by TIPars.
	A	C	G	T	R	Y	M	K	S	W	H	B	V	D	N	-
A	0	1	1	1	0	1	0	1	1	0	0	1	0	0	0	0
C	1	0	1	1	1	0	0	1	0	1	0	0	0	1	0	0
G	1	1	0	1	0	1	1	0	0	1	1	0	0	0	0	0
T	1	1	1	0	1	0	1	0	1	0	0	0	1	0	0	0
R	0	1	0	1	0	1	0	0	0	0	0	0	0	0	0	0
Y	1	0	1	0	1	0	0	0	0	0	0	0	0	0	0	0
M	0	0	1	1	0	0	0	1	0	0	0	0	0	0	0	0
K	1	1	0	0	0	0	1	0	0	0	0	0	0	0	0	0
S	1	0	0	1	0	0	0	0	0	1	0	0	0	0	0	0
W	0	1	1	0	0	0	0	0	1	0	0	0	0	0	0	0
H	0	0	1	0	0	0	0	0	0	0	0	0	0	0	0	0
B	1	0	0	0	0	0	0	0	0	0	0	0	0	0	0	0
V	0	0	0	1	0	0	0	0	0	0	0	0	0	0	0	0
D	0	1	0	0	0	0	0	0	0	0	0	0	0	0	0	0
N	0	0	0	0	0	0	0	0	0	0	0	0	0	0	0	0
-	0	0	0	0	0	0	0	0	0	0	0	0	0	0	0	0
