# Supplementary material for: Robust expansion of phylogeny for fast-growing genome sequence data
Source: PLoS Comput Biol. 2024 Feb 8;20(2):e1011871. doi: 10.1371/journal.pcbi.1011871 (PMC10898724; doi:10.1371/journal.pcbi.1011871)
Supplement: S6 Table — (XLSX) [file pcbi.1011871.s011.xlsx]

## Sheet: Sheet1
S6 Table. BLOSUM62 scoring matrix for protein sequence insertion by TIPars.
	A	R	N	D	C	Q	E	G	H	I	L	K	M	F	P	S	T	W	Y	V	B	Z	X	-
A	4	-1	-2	-2	0	-1	-1	0	-2	-1	-1	-1	-1	-2	-1	1	0	-3	-2	0	-2	-1	0	-4
R	-1	5	0	-2	-3	1	0	-2	0	-3	-2	2	-1	-3	-2	-1	-1	-3	-2	-3	-1	0	-1	-4
N	-2	0	6	1	-3	0	0	0	1	-3	-3	0	-2	-3	-2	1	0	-4	-2	-3	3	0	-1	-4
D	-2	-2	1	6	-3	0	2	-1	-1	-3	-4	-1	-3	-3	-1	0	-1	-4	-3	-3	4	1	-1	-4
C	0	-3	-3	-3	9	-3	-4	-3	-3	-1	-1	-3	-1	-2	-3	-1	-1	-2	-2	-1	-3	-3	-2	-4
Q	-1	1	0	0	-3	5	2	-2	0	-3	-2	1	0	-3	-1	0	-1	-2	-1	-2	0	3	-1	-4
E	-1	0	0	2	-4	2	5	-2	0	-3	-3	1	-2	-3	-1	0	-1	-3	-2	-2	1	4	-1	-4
G	0	-2	0	-1	-3	-2	-2	6	-2	-4	-4	-2	-3	-3	-2	0	-2	-2	-3	-3	-1	-2	-1	-4
H	-2	0	1	-1	-3	0	0	-2	8	-3	-3	-1	-2	-1	-2	-1	-2	-2	2	-3	0	0	-1	-4
I	-1	-3	-3	-3	-1	-3	-3	-4	-3	4	2	-3	1	0	-3	-2	-1	-3	-1	3	-3	-3	-1	-4
L	-1	-2	-3	-4	-1	-2	-3	-4	-3	2	4	-2	2	0	-3	-2	-1	-2	-1	1	-4	-3	-1	-4
K	-1	2	0	-1	-3	1	1	-2	-1	-3	-2	5	-1	-3	-1	0	-1	-3	-2	-2	0	1	-1	-4
M	-1	-1	-2	-3	-1	0	-2	-3	-2	1	2	-1	5	0	-2	-1	-1	-1	-1	1	-3	-1	-1	-4
F	-2	-3	-3	-3	-2	-3	-3	-3	-1	0	0	-3	0	6	-4	-2	-2	1	3	-1	-3	-3	-1	-4
P	-1	-2	-2	-1	-3	-1	-1	-2	-2	-3	-3	-1	-2	-4	7	-1	-1	-4	-3	-2	-2	-1	-2	-4
S	1	-1	1	0	-1	0	0	0	-1	-2	-2	0	-1	-2	-1	4	1	-3	-2	-2	0	0	0	-4
T	0	-1	0	-1	-1	-1	-1	-2	-2	-1	-1	-1	-1	-2	-1	1	5	-2	-2	0	-1	-1	0	-4
W	-3	-3	-4	-4	-2	-2	-3	-2	-2	-3	-2	-3	-1	1	-4	-3	-2	11	2	-3	-4	-3	-2	-4
Y	-2	-2	-2	-3	-2	-1	-2	-3	2	-1	-1	-2	-1	3	-3	-2	-2	2	7	-1	-3	-2	-1	-4
V	0	-3	-3	-3	-1	-2	-2	-3	-3	3	1	-2	1	-1	-2	-2	0	-3	-1	4	-3	-2	-1	-4
B	-2	-1	3	4	-3	0	1	-1	0	-3	-4	0	-3	-3	-2	0	-1	-4	-3	-3	4	1	-1	-4
Z	-1	0	0	1	-3	3	4	-2	0	-3	-3	1	-1	-3	-1	0	-1	-3	-2	-2	1	4	-1	-4
X	0	-1	-1	-1	-2	-1	-1	-1	-1	-1	-1	-1	-1	-1	-2	0	0	-2	-1	-1	-1	-1	-1	-4
-	-4	-4	-4	-4	-4	-4	-4	-4	-4	-4	-4	-4	-4	-4	-4	-4	-4	-4	-4	-4	-4	-4	-4	1
