# Supplementary material for: Robust expansion of phylogeny for fast-growing genome sequence data
Source: PLoS Comput Biol. 2024 Feb 8;20(2):e1011871. doi: 10.1371/journal.pcbi.1011871 (PMC10898724; doi:10.1371/journal.pcbi.1011871)
Supplement: S7 Table — RF distances of inserted trees against the reference tree were large and were not used for performance comparison. (XLSX) [file pcbi.1011871.s012.xlsx]

## Sheet: Sheet1
S7 Table. RF distances of IQTREE2, PAGAN2 and MAPLE for multiple taxa insertion.
DataSet	16S			H3N2			NDV
Tool	IQTREE2	PAGAN2	MAPLE	IQTREE2	PAGAN2	MAPLE	IQTREE2	PAGAN2	MAPLE
Mean	73.6	91.9	271	222	232.3	220	12	33.6	116.5
Median	72.5	91	271	222	232	220.3	11.5	33.5	118.9
Lower 95% CI of mean	72.6	90.6	267.7	221.7	231.7	220.2	11.5	32.9	116.4
Upper 95% CI of mean	74.6	93.2	274.3	222.3	232.8	220.4	12.4	34.3	121.4
RF distances of inserted trees against the reference tree were large and were not used for performance comparison.
