# Supplementary material for: Robust expansion of phylogeny for fast-growing genome sequence data
Source: PLoS Comput Biol. 2024 Feb 8;20(2):e1011871. doi: 10.1371/journal.pcbi.1011871 (PMC10898724; doi:10.1371/journal.pcbi.1011871)
Supplement: S8 Table — After adding all query taxa, for each query taxon the other queries were pruned from the result and reference trees, and their RF distance was computed. The RF distance per query taxon is the mean of over all query taxa in each test set. P-values were calculated by the right-sided paired t-test. (XLSX) [file pcbi.1011871.s013.xlsx]

## Sheet: Sheet1
S8 Table. RF distance per query taxon for every test set.
	successive100		successive1000
	TIPars	UShER	TIPars	UShER
Mean	4.81	4.14	6.51	6.07
Confidence interval	3.07	2.56	4.72	4.47
	6.54	5.73	8.31	7.67
P-value	0.12		0.21
After adding all query taxa, for each query taxon the other queries were pruned from the result and reference trees, and their RF distance was computed. The RF distance per query taxon is the mean of over all query taxa in each test set. P-values were calculated by the right-sided paired t-test.
