# Supplementary material for: Robust expansion of phylogeny for fast-growing genome sequence data
Source: PLoS Comput Biol. 2024 Feb 8;20(2):e1011871. doi: 10.1371/journal.pcbi.1011871 (PMC10898724; doi:10.1371/journal.pcbi.1011871)
Supplement: S9 Table — For the random100, random1000, successive100 and successive1000 datasets, Gamma20 log-likelihoods were computed after optimization of tree branch lengths by FastTree2. “TIPars>UShER” indicates the loglikelihood of the tree resulting from TIPars is higher than that from UShER, and vice-versa. (XLSX) [file pcbi.1011871.s014.xlsx]

## Sheet: Sheet1
S9 Table. Cases of different Gamma20 log-likelihoods for trees resulting from TIPars and UShER.
	Cases	random100	random1000	successive100	successive1000	All Cases / Percentage
Gamma20 Log-Likelihood	TIPars>UShER	61	97	62	72	292 / 73%
	TIPars<UShER	39	3	38	28	108 / 27%
For the random100, random1000, successive100 and successive1000 datasets, Gamma20 log-likelihoods were computed after optimization of tree branch lengths by FastTree2. “TIPars>UShER” indicates the loglikelihood of the tree resulting from TIPars is higher than that from UShER, and vice-versa.
