# Supplementary material for: Robust expansion of phylogeny for fast-growing genome sequence data
Source: PLoS Comput Biol. 2024 Feb 8;20(2):e1011871. doi: 10.1371/journal.pcbi.1011871 (PMC10898724; doi:10.1371/journal.pcbi.1011871)
Supplement: S10 Table — Tests were run 100 times using FastTree2 (double-precision version) on a server with eight Intel Xeon Gold 6242R CPU cores. (XLSX) [file pcbi.1011871.s015.xlsx]

## Sheet: Sheet1
S10 Table. Run time and memory usage to optimize the branch lengths of a SARS-CoV-2 100k taxa tree.
Mean run time (HH:MM:SS)	Mean peak memory (GB)	Time range over 100 runs	Memory range over 100 runs (GB)
10:54:28	126	10:18:48 - 12:34:04	125 - 126
Tests were run 100 times using FastTree2 (double-precision version) on a server with eight Intel Xeon Gold 6242R CPU cores.
