# Supplementary material for: Robust expansion of phylogeny for fast-growing genome sequence data
Source: PLoS Comput Biol. 2024 Feb 8;20(2):e1011871. doi: 10.1371/journal.pcbi.1011871 (PMC10898724; doi:10.1371/journal.pcbi.1011871)
Supplement: S11 Table — The statistic is the accuracy of the PANGO lineages for twenty sets of 100, 1000, 5000 and 10000 novel samples inserted into the SARS-CoV-2 100k taxa tree. (XLSX) [file pcbi.1011871.s016.xlsx]

## Sheet: Sheet1
S11 Table. Accuracy of PANGO lineages.
	100		1000		5000		10000
Set_Id	TIPars	UShER	TIPars	UShER	TIPars	UShER	TIPars	UShER
1	96.91	96.91	90.96	90.26	91.95	91.57	91.14	90.77
2	89.9	89.9	91.34	90.33	91.52	91.19	91.36	91.24
3	92.71	92.71	89.95	90.05	92	91.78	91.38	91.17
4	95.92	95.92	92.08	91.88	91.65	90.98	91.29	91.07
5	93.94	91.92	92.07	90.76	91.91	91.61	91.6	91.36
6	92.93	93.94	91.99	91.58	91.14	91.08	91.05	90.79
7	87.91	87.91	92.31	91.6	91.72	91.31	91.1	91.06
8	87.63	86.6	92.67	92.37	91.9	91.58	91.04	90.76
9	92.93	92.93	90.86	90.05	91.82	91.58	91.8	91.55
10	86.46	85.42	92	91.29	91.73	91.12	92.01	91.57
11	89.9	88.89	91.77	91.37	91.61	91.3	91.63	91.34
12	90	91	91.13	90.93	91.7	91.6	91.86	91.47
13	87.37	87.37	91.23	90.32	90.64	90.3	91.4	90.96
14	91.84	89.8	92.93	92.73	91.04	90.67	91.6	91.15
15	88	86	92.5	91.89	91.43	90.96	91.29	91.1
16	92	92	90.17	89.46	91.37	91	91.38	91.04
17	89.58	89.58	91.51	91.2	91.11	90.86	91.17	91.32
18	96.94	96.94	93.8	93.19	91.82	91.47	91.41	91.13
19	97	97	90.51	90.1	91.05	90.89	91.49	91.33
20	95	95	92.65	92.25	91.54	91.12	91.73	91.34
The statistic is the accuracy of the PANGO lineages for twenty sets of 100, 1000, 5000 and 10000 novel samples inserted into the SARS-CoV-2 100k taxa tree.
