# Supplementary material for: Robust expansion of phylogeny for fast-growing genome sequence data
Source: PLoS Comput Biol. 2024 Feb 8;20(2):e1011871. doi: 10.1371/journal.pcbi.1011871 (PMC10898724; doi:10.1371/journal.pcbi.1011871)
Supplement: S12 Table — (XLSX) [file pcbi.1011871.s017.xlsx]

## Sheet: Sheet1
S12 Table. Number of cases for the resulting trees with both distal and sibling branch length smaller than 1E-8 in the newly added branch and the responding RF distance equal to 0 against the reference polytomous tree.
EPA-ng best placement	16S	H3N2	NDV
# Distal/Sibling branch length < 1E-8	82	304	2
# RF = 0 by collapsing distal/sibling branch length < 1E-8	79	299	2
