# Supplementary material for: Robust expansion of phylogeny for fast-growing genome sequence data
Source: PLoS Comput Biol. 2024 Feb 8;20(2):e1011871. doi: 10.1371/journal.pcbi.1011871 (PMC10898724; doi:10.1371/journal.pcbi.1011871)
Supplement: S13 Table — For single taxon placement, the ranking is considering both placement accuracy and RF distance for the performances of TIPars, UShER and EPA-ng as presented in Fig 1. For example, in 16S dataset, though TIPars and EPA-ng achieved the same placement accuracy (81.3%), EPA-ng had a smaller mean RF distance (0.16) than TIPars (0.27) and would be ranked as better. For multiple taxa insertion, the ranking is considering both tree log-likelihood and RF distance for the performances of TIPars, UShER and IQTREE2 as presented in Fig 3. A caveat is that we have not compared IQTREE2 with RF distance because it may alter the input tree topology after inserting sequences, which would lead to a bias to its high tree log-likelihood. ’A > B’ presents A is better than B. (XLSX) [file pcbi.1011871.s018.xlsx]

## Sheet: Sheet1
S13 Table. Performance comparisons of single taxon placement and multiple taxa insertion.
DataSet	Average pairwise genetic distance (substitutions per site)	Ranking of single taxon performance	Ranking of multiple taxa performance
H3N2	0.033	UShER > TIPars > EPA-ng	UShER > TIPars > IQTREE2
NDV	0.122	TIPars > EPA-ng > UShER	IQTREE2 > TIPars > UShER
16S	0.209	EPA-ng > TIPars > UShER	IQTREE2 > TIPars > UShER
For single taxon placement, the ranking is considering both placement accuracy and RF distance for the performances of TIPars, UShER and EPA-ng as presented in Fig 1. For example, in 16S dataset, though TIPars and EPA-ng achieved the same placement accuracy (81.3%), EPA-ng had a smaller mean RF distance (0.16) than TIPars (0.27) and would be ranked as better. For multiple taxa insertion, the rank…
