# Supplementary material for: Robust expansion of phylogeny for fast-growing genome sequence data
Source: PLoS Comput Biol. 2024 Feb 8;20(2):e1011871. doi: 10.1371/journal.pcbi.1011871 (PMC10898724; doi:10.1371/journal.pcbi.1011871)
Supplement: S14 Table — Tests were run on a server with 32 Intel Xeon Gold 6242 CPU cores. (XLSX) [file pcbi.1011871.s019.xlsx]

## Sheet: Sheet1
S14 Table. Runtime and memory usage for 16S, H3N2 and NDV dataset preparation.
Runtime (mm:ss.f) / Peak memory usage (GB)	Alignment (MUSCLE)	Tree construction (RAxML)	Ancestral sequence reconstruction (Hyphy)
16S	13:03.3 / 2.38	15:39.2 / 0.29	09:33.3/0.145
H3N2	4:42.4 / 0.13	11:39.2 / 0.89	01:27.1/0.03
NDV	36:26.4 / 9.3	12:52.6 / 0.98	22:09.5/0.312
Tests were run on a server with 32 Intel Xeon Gold 6242 CPU cores.
