# Supplementary material for: Robust expansion of phylogeny for fast-growing genome sequence data
Source: PLoS Comput Biol. 2024 Feb 8;20(2):e1011871. doi: 10.1371/journal.pcbi.1011871 (PMC10898724; doi:10.1371/journal.pcbi.1011871)
Supplement: S15 Table — (XLSX) [file pcbi.1011871.s020.xlsx]

## Sheet: Sheet1
S15 Table. Number of sequences for BA related PANGO Lineages in the newest SARS-CoV-2 sequences from January 1 to June 4, 2022.
Pango Lineage	#Seq	Proportion
BA related (Omicron) (N=98)	3431793	0.87
Others (N=894)	515533	0.13
98 BA related Pango lineages (Omicron) are BA.2, BA.1.1, BA.1, BA.1.17.2, BA.1.15, BA.2.9, BA.2.3, BA.1.1.18, BA.1.1.1, BA.1.17, BA.1.1.2, BA.2.10, BA.2.12.1, BA.1.18, BA.1.15.1, BA.1.20, BA.1.1.14, BA.1.1.15, BA.2.23, BA.2.1, BA.1.16, BA.2.12, BA.1.14, BA.1.1.13, BA.2.8, BA.2.10.1, BA.1.21, BA.2.18, BA.1.1.16, BA.1.1.12, BA.1.1.11, BA.1.14.1, BA.1.13.1, BA.1.1.10, BA.1.13, BA.1.19, BA.2.3.1, BA.…
894 other Pango lineages are AY.4, AY.43, AY.103, AY.122, AY.44, B.1.617.2, B.1.1.7, AY.25.1, AY.25, AY.3, AY.100, B.1.2, AY.127, AY.4.2, AY.39, AY.126, AY.5, AY.121, AY.99.2, AY.98.1, B.1.429, B.1, AY.112, AY.9.2, AY.46.6, AY.119, AY.20, AY.29, P.1, AY.26, AY.125, AY.4.2.2, AY.4.5, AY.42, B.1.427, AY.98, B.1.1, XE, AY.33, AY.118, AY.113, AY.39.1, AY.34, AY.101, AY.29.2, AY.47, AY.36, AY.129, AY.…
