# Supplementary material for: Robust expansion of phylogeny for fast-growing genome sequence data
Source: PLoS Comput Biol. 2024 Feb 8;20(2):e1011871. doi: 10.1371/journal.pcbi.1011871 (PMC10898724; doi:10.1371/journal.pcbi.1011871)
Supplement: S16 Table — (XLSX) [file pcbi.1011871.s021.xlsx]

## Sheet: Sheet1
S16 Table. Commands to run the different tools that were tested.
Tree Placement/Insertion
TIPars	$tipars -t $treeFile -s $taxaFile -a $ancFile -q $queryFile -o $outFile
UShER	$usher --vcf $taxa&queryFile --tree $treeFile --write-uncondensed-final-tree --outdir $outdir
IQ-TREE2	$iqtree -g $treeFile -s $taxa&queryFile -n 0 -m GTR -fixbr -pre iqtree2
EPA-ng	$epang --ref-msa $taxaFile --tree $treeFile --query $queryFile --model GTR -T 0
PAGAN2	$pagan --ref-treefile $treeFile --ref-seqfile $taxaFile --queryfile $queryFile --guidetree --one-placement-only
APPPLES2	python $apples -D -t $treeFile -s $taxaFile -q $queryFile > $outFile
RAPPAS	$rappas -p b -s nucl -b $raxml-ng -w $workplace -r $taxaFile -t $treeFile --use_unrooted
	$rappas -p p -d $databaseFile -q $ queryFile
MAPLE	$pypy3 $MAPLEv0.3.4.py --numTopologyImprovements 0 --noFastTopologyInitialSearch --input $taxaFile.maple --inputTree $treeFile --output $outFile
Log-Likelihood
FastTree2 (double-precision version)
$fasttree -gamma -nt -gtr -nome -mllen -intree $treeFile -log $logFile $taxaFile > $opt_treeFile
RF distance
TreeCmp
java -jar $treecmp.jar -d rf -i $testTreeFile -r $refTreeFile -o $outFile
